# Supplementary material for: 3D triply periodic minimal surface gyroid hydrogel scaffolds for soft tissue engineering
Source: Nat Commun. 2026 May 19;17:7283. doi: 10.1038/s41467-026-73452-y (PMC13402795; doi:10.1038/s41467-026-73452-y)
Supplement: Supplementary file 4 — Source data [file 41467_2026_73452_MOESM4_ESM.xlsx]

## Sheet: Fig.1b,c,g,i,j,l,n
Fig.1b		UC(mm)	RD10	RD20	RD30	RD40	RD50	mm^(-1)
		2	35.9928	17.6793	12.0571	9.17555	7.35292
		2.5	28.1589	13.7726	9.52952	7.44659	6.27149
		3	23.8772	11.9172	8.24116	6.39674	5.26418
		3.5	20.6537	10.4324	7.29041	5.71898	4.7687
		4	18.7604	9.72995	6.91426	5.49391	4.61233
		4.5	16.5013	8.51809	6.1105	4.91364	4.1833
		5	15.0907	7.87179	5.65256	4.52714	3.82485
		5.5	14.3148	7.66397	5.53998	4.41863	3.72231
		6	13.8492	7.5277	5.54423	4.4583	3.75343
		6.5	13.3884	7.29213	5.36596	4.37496	3.78075
		7	12.3808	7.03527	5.23795	4.28274	3.67015
Fig.1c		UC(mm)	RD10	RD20	RD30	RD40	RD50	mm
		2	0.07	0.141	0.21	0.287	0.364
		2.5	0.075	0.167	0.264	0.355	0.45
		3	0.105	0.208	0.315	0.414	0.539
		3.5	0.12	0.228	0.363	0.481	0.682
		4	0.132	0.264	0.403	0.545	0.749
		4.5	0.157	0.31	0.49	0.655	0.815
		5	0.165	0.34	0.539	0.726	0.918
		5.5	0.186	0.4	0.608	0.818	1.035
		6	0.198	0.411	0.636	0.86	1.099
		6.5	0.223	0.45	0.685	0.921	1.168
		7	0.252	0.49	0.736	0.997	1.284
Fig.1g		UC(mm)	RD10	RD20	RD30	RD40	RD50	mol/m^3
		2	0.21891	0.21586	0.21372	0.21012	0.20758
		2.5	0.21999	0.21617	0.21352	0.21052	0.20791
		3	0.22029	0.21603	0.21325	0.21076	0.20779
		3.5	0.22047	0.2158	0.21303	0.21063	0.20737
		4	0.22029	0.21626	0.21309	0.21014	0.20739
		4.5	0.22036	0.21635	0.21318	0.21074	0.20767
		5	0.22029	0.2166	0.21296	0.21051	0.20748
		5.5	0.22049	0.21739	0.21382	0.21044	0.20703
		6	0.22073	0.21783	0.2138	0.21128	0.20747
		6.5	0.22096	0.21737	0.21436	0.21067	0.20843
		7		0.21782	0.21497	0.21203	0.2074
Fig.1i			RD20 UC2.5	RD50 UC2.5	%
		Cell viability-1	93.7941	84.363
		Cell viability-2	99.4333	81.5488
		Cell viability-3	99.0869	86.2051
Fig.1j			UC 2.0	UC 2.5	UC 3.0	UC 3.5	kPa
		Elastic modulus-1	10.9138	11.7137	10.8126	9.91158
		Elastic modulus-2	9.05243	14.0937	8.20073	9.01054
		Elastic modulus-3	12.2922	10.8126	9.37424	11.0736
Fig.1l			Gyroid	Lattice	kPa
		Elastic modulus-1	13.8573	10.6375
		Elastic modulus-2	13.6122	14.6163
		Elastic modulus-3	10.1133	10.8872
Fig.1n		Time(s)	Average oxygen concentration of the scaffold (mol/m^3)		mol/m^3
			Gyroid	Lattice
		0	0	0
		0.01	0.107357	0.10195
		0.02	0.12377	0.11012
		0.03	0.133155	0.11405
		0.04	0.140053	0.11698
		0.05	0.145596	0.11938
		0.06	0.15015	0.12156
		0.07	0.15398	0.1235
		0.08	0.157279	0.12524
		0.09	0.160183	0.12691
		0.1	0.162728	0.12846
		0.11	0.16497	0.12992
		0.12	0.16696	0.13129
		0.13	0.168734	0.13257
		0.14	0.170337	0.13378
		0.15	0.171773	0.13492
		0.16	0.173115	0.13603
		0.17	0.174345	0.13707
		0.18	0.17546	0.13806
		0.19	0.176473	0.13899
		0.2	0.177428	0.13986
		0.21	0.178295	0.14073
		0.22	0.179075	0.14155
		0.23	0.179798	0.14233
		0.24	0.180485	0.14306
		0.25	0.181114	0.14376
		0.26	0.181685	0.14442
		0.27	0.182231	0.14508
		0.28	0.182745	0.14571
		0.29	0.183221	0.14631
		0.3	0.183659	0.14688
		0.31	0.184099	0.14743
		0.32	0.184518	0.14796
		0.33	0.184914	0.14848
		0.34	0.18529	0.14899
		0.35	0.185644	0.14947
		0.36	0.185976	0.14994
		0.37	0.186287	0.15038
		0.38	0.186592	0.15082
		0.39	0.18689	0.15125
		0.4	0.187174	0.15167
		0.41	0.187442	0.15207
		0.42	0.187696	0.15246
		0.43	0.187934	0.15284
		0.44	0.188157	0.15321
		0.45	0.188369	0.15358
		0.46	0.188591	0.15395
		0.47	0.188804	0.1543
		0.48	0.189009	0.15464
		0.49	0.189204	0.15498
		0.5	0.189392	0.1553
		0.51	0.18957	0.15562
		0.52	0.189741	0.15593
		0.53	0.189913	0.15623
		0.54	0.190084	0.15652
		0.55	0.190251	0.15682
		0.56	0.190412	0.15711
		0.57	0.190569	0.15739
		0.58	0.190721	0.15767
		0.59	0.190868	0.15794
		0.6	0.191012	0.1582
		0.61	0.191161	0.15846
		0.62	0.191307	0.15871
		0.63	0.191451	0.15895
		0.64	0.191593	0.15919
		0.65	0.191732	0.15942
		0.66	0.191869	0.15965
		0.67	0.192004	0.15989
		0.68	0.192136	0.16011
		0.69	0.192266	0.16034
		0.7	0.192394	0.16056
		0.71	0.192519	0.16078
		0.72	0.192642	0.16099
		0.73	0.192763	0.16119
		0.74	0.192882	0.1614
		0.75	0.193	0.1616
		0.76	0.193119	0.16179
		0.77	0.193236	0.16198
		0.78	0.193352	0.16218
		0.79	0.193466	0.16238
		0.8	0.193578	0.16257
		0.81	0.193689	0.16276
		0.82	0.193798	0.16295
		0.83	0.193906	0.16314
		0.84	0.194011	0.16332
		0.85	0.194115	0.16351
		0.86	0.194218	0.16369
		0.87	0.194318	0.16386
		0.88	0.194417	0.16404
		0.89	0.194515	0.16421
		0.9	0.194613	0.16439
		0.91	0.194714	0.16455
		0.92	0.194815	0.16472
		0.93	0.194914	0.16489
		0.94	0.195013	0.16505
		0.95	0.195111	0.16521
		0.96	0.195208	0.16537
		0.97	0.195304	0.16552
		0.98	0.195399	0.16568
		0.99	0.195493	0.16583
		1	0.195587	0.16598
		1.01	0.19568	0.16613
		1.02	0.195772	0.16629
		1.03	0.195863	0.16644
		1.04	0.195953	0.16659
		1.05	0.196043	0.16674
		1.06	0.196131	0.16688
		1.07	0.196219	0.16703
		1.08	0.196306	0.16717
		1.09	0.196392	0.16732
		1.1	0.196478	0.16746
		1.11	0.196562	0.1676
		1.12	0.196646	0.16773
		1.13	0.196729	0.16787
		1.14	0.196811	0.168
		1.15	0.196892	0.16814
		1.16	0.196972	0.16827
		1.17	0.197052	0.1684
		1.18	0.19713	0.16853
		1.19	0.197208	0.16865
		1.2	0.197288	0.16878
		1.21	0.197367	0.1689
		1.22	0.197446	0.16902
		1.23	0.197525	0.16915
		1.24	0.197602	0.16927
		1.25	0.19768	0.1694
		1.26	0.197756	0.16952
		1.27	0.197832	0.16965
		1.28	0.197907	0.16977
		1.29	0.197982	0.16989
		1.3	0.198056	0.17001
		1.31	0.19813	0.17013
		1.32	0.198203	0.17025
		1.33	0.198275	0.17037
		1.34	0.198346	0.17049
		1.35	0.198417	0.17061
		1.36	0.198488	0.17072
		1.37	0.198558	0.17084
		1.38	0.198627	0.17095
		1.39	0.198695	0.17106
		1.4	0.198763	0.17118
		1.41	0.198831	0.17129
		1.42	0.198897	0.1714
		1.43	0.198963	0.17151
		1.44	0.199029	0.17161
		1.45	0.199094	0.17172
		1.46	0.199158	0.17183
		1.47	0.199222	0.17194
		1.48	0.199285	0.17205
		1.49	0.199347	0.17216
		1.5	0.199412	0.17227
		1.51	0.199478	0.17238
		1.52	0.199543	0.17249
		1.53	0.199608	0.1726
		1.54	0.199672	0.17271
		1.55	0.199736	0.17281
		1.56	0.1998	0.17292
		1.57	0.199864	0.17303
		1.58	0.199927	0.17313
		1.59	0.199989	0.17324
		1.6	0.200052	0.17334
		1.61	0.200114	0.17345
		1.62	0.200175	0.17355
		1.63	0.200237	0.17365
		1.64	0.200298	0.17376
		1.65	0.200358	0.17386
		1.66	0.200418	0.17396
		1.67	0.200478	0.17406
		1.68	0.200538	0.17416
		1.69	0.200597	0.17426
		1.7	0.200656	0.17436
		1.71	0.200714	0.17446
		1.72	0.200773	0.17456
		1.73	0.20083	0.17466
		1.74	0.200888	0.17476
		1.75	0.200945	0.17486
		1.76	0.201002	0.17495
		1.77	0.201058	0.17505
		1.78	0.201114	0.17515
		1.79	0.20117	0.17524
		1.8	0.201225	0.17534
		1.81	0.20128	0.17543
		1.82	0.201335	0.17553
		1.83	0.201389	0.17562
		1.84	0.201443	0.17571
		1.85	0.201497	0.17581
		1.86	0.20155	0.1759
		1.87	0.201603	0.17599
		1.88	0.201655	0.17608
		1.89	0.201708	0.17617
		1.9	0.201759	0.17626
		1.91	0.201811	0.17635
		1.92	0.201862	0.17645
		1.93	0.201913	0.17654
		1.94	0.201963	0.17663
		1.95	0.202013	0.17672
		1.96	0.202063	0.17681
		1.97	0.202113	0.1769
		1.98	0.202162	0.17699
		1.99	0.20221	0.17708
		2	0.202261	0.17717
		2.01	0.202311	0.17725
		2.02	0.202361	0.17734
		2.03	0.202411	0.17743
		2.04	0.202461	0.17752
		2.05	0.20251	0.1776
		2.06	0.202559	0.17769
		2.07	0.202608	0.17778
		2.08	0.202657	0.17786
		2.09	0.202705	0.17795
		2.1	0.202753	0.17803
		2.11	0.202801	0.17812
		2.12	0.202848	0.1782
		2.13	0.202895	0.17829
		2.14	0.202942	0.17837
		2.15	0.202989	0.17845
		2.16	0.203036	0.17853
		2.17	0.203082	0.17862
		2.18	0.203128	0.1787
		2.19	0.203174	0.17878
		2.2	0.203219	0.17886
		2.21	0.203264	0.17894
		2.22	0.203309	0.17902
		2.23	0.203354	0.1791
		2.24	0.203398	0.17918
		2.25	0.203442	0.17926
		2.26	0.203486	0.17934
		2.27	0.20353	0.17942
		2.28	0.203573	0.1795
		2.29	0.203616	0.17957
		2.3	0.203659	0.17965
		2.31	0.203702	0.17973
		2.32	0.203744	0.17981
		2.33	0.203786	0.17988
		2.34	0.203828	0.17996
		2.35	0.203869	0.18003
		2.36	0.203911	0.18011
		2.37	0.203952	0.18018
		2.38	0.203992	0.18026
		2.39	0.204033	0.18034
		2.4	0.204073	0.18041
		2.41	0.204113	0.18049
		2.42	0.204153	0.18057
		2.43	0.204192	0.18064
		2.44	0.204232	0.18072
		2.45	0.204271	0.18079
		2.46	0.204309	0.18087
		2.47	0.204348	0.18094
		2.48	0.204386	0.18102
		2.49	0.204424	0.18109
		2.5	0.204463	0.18116
		2.51	0.204503	0.18124
		2.52	0.204542	0.18131
		2.53	0.204581	0.18138
		2.54	0.204621	0.18146
		2.55	0.204659	0.18153
		2.56	0.204698	0.1816
		2.57	0.204737	0.18167
		2.58	0.204775	0.18175
		2.59	0.204813	0.18182
		2.6	0.204851	0.18189
		2.61	0.204889	0.18196
		2.62	0.204927	0.18203
		2.63	0.204964	0.1821
		2.64	0.205001	0.18217
		2.65	0.205038	0.18224
		2.66	0.205075	0.18231
		2.67	0.205112	0.18238
		2.68	0.205149	0.18245
		2.69	0.205185	0.18252
		2.7	0.205221	0.18258
		2.71	0.205257	0.18265
		2.72	0.205293	0.18272
		2.73	0.205329	0.18279
		2.74	0.205365	0.18286
		2.75	0.2054	0.18292
		2.76	0.205435	0.18299
		2.77	0.20547	0.18306
		2.78	0.205505	0.18312
		2.79	0.20554	0.18319
		2.8	0.205574	0.18325
		2.81	0.205608	0.18332
		2.82	0.205642	0.18339
		2.83	0.205676	0.18345
		2.84	0.20571	0.18352
		2.85	0.205744	0.18358
		2.86	0.205777	0.18364
		2.87	0.20581	0.18371
		2.88	0.205843	0.18377
		2.89	0.205876	0.18384
		2.9	0.205909	0.1839
		2.91	0.205941	0.18397
		2.92	0.205974	0.18403
		2.93	0.206006	0.1841
		2.94	0.206038	0.18416
		2.95	0.20607	0.18423
		2.96	0.206101	0.18429
		2.97	0.206133	0.18435
		2.98	0.206164	0.18442
		2.99	0.206195	0.18448
		3	0.206227	0.18454
		3.01	0.206259	0.1846
		3.02	0.206291	0.18467
		3.03	0.206323	0.18473
		3.04	0.206355	0.18479
		3.05	0.206387	0.18485
		3.06	0.206418	0.18491
		3.07	0.20645	0.18498
		3.08	0.206481	0.18504
		3.09	0.206512	0.1851
		3.1	0.206543	0.18516
		3.11	0.206574	0.18522
		3.12	0.206605	0.18528
		3.13	0.206635	0.18534
		3.14	0.206666	0.1854
		3.15	0.206696	0.18546
		3.16	0.206726	0.18552
		3.17	0.206756	0.18558
		3.18	0.206786	0.18564
		3.19	0.206816	0.1857
		3.2	0.206846	0.18576
		3.21	0.206876	0.18581
		3.22	0.206905	0.18587
		3.23	0.206935	0.18593
		3.24	0.206964	0.18599
		3.25	0.206993	0.18605
		3.26	0.207022	0.1861
		3.27	0.207051	0.18616
		3.28	0.20708	0.18622
		3.29	0.207108	0.18627
		3.3	0.207137	0.18633
		3.31	0.207165	0.18639
		3.32	0.207193	0.18644
		3.33	0.207221	0.1865
		3.34	0.207249	0.18656
		3.35	0.207277	0.18661
		3.36	0.207305	0.18667
		3.37	0.207333	0.18672
		3.38	0.20736	0.18678
		3.39	0.207387	0.18684
		3.4	0.207415	0.18689
		3.41	0.207442	0.18695
		3.42	0.207469	0.187
		3.43	0.207496	0.18706
		3.44	0.207522	0.18711
		3.45	0.207549	0.18717
		3.46	0.207576	0.18722
		3.47	0.207602	0.18728
		3.48	0.207628	0.18733
		3.49	0.207654	0.18739
		3.5	0.207681	0.18744
		3.51	0.207708	0.18749
		3.52	0.207734	0.18755
		3.53	0.207761	0.1876
		3.54	0.207787	0.18766
		3.55	0.207814	0.18771
		3.56	0.20784	0.18776
		3.57	0.207866	0.18782
		3.58	0.207892	0.18787
		3.59	0.207918	0.18792
		3.6	0.207944	0.18797
		3.61	0.20797	0.18803
		3.62	0.207996	0.18808
		3.63	0.208021	0.18813
		3.64	0.208047	0.18818
		3.65	0.208072	0.18824
		3.66	0.208098	0.18829
		3.67	0.208123	0.18834
		3.68	0.208148	0.18839
		3.69	0.208173	0.18844
		3.7	0.208198	0.18849
		3.71	0.208223	0.18854
		3.72	0.208248	0.18859
		3.73	0.208273	0.18864
		3.74	0.208297	0.18869
		3.75	0.208322	0.18875
		3.76	0.208346	0.1888
		3.77	0.208371	0.18885
		3.78	0.208395	0.18889
		3.79	0.208419	0.18894
		3.8	0.208443	0.18899
		3.81	0.208467	0.18904
		3.82	0.208491	0.18909
		3.83	0.208515	0.18914
		3.84	0.208538	0.18919
		3.85	0.208562	0.18924
		3.86	0.208585	0.18929
		3.87	0.208609	0.18934
		3.88	0.208632	0.18938
		3.89	0.208655	0.18943
		3.9	0.208679	0.18948
		3.91	0.208702	0.18953
		3.92	0.208725	0.18958
		3.93	0.208747	0.18963
		3.94	0.20877	0.18968
		3.95	0.208793	0.18972
		3.96	0.208815	0.18977
		3.97	0.208838	0.18982
		3.98	0.20886	0.18987
		3.99	0.208883	0.18991
		4	0.208905	0.18996
		4.01	0.208928	0.19001
		4.02	0.208951	0.19006
		4.03	0.208973	0.1901
		4.04	0.208996	0.19015
		4.05	0.209018	0.1902
		4.06	0.20904	0.19024
		4.07	0.209063	0.19029
		4.08	0.209085	0.19034
		4.09	0.209107	0.19038
		4.1	0.209129	0.19043
		4.11	0.209151	0.19047
		4.12	0.209173	0.19052
		4.13	0.209195	0.19057
		4.14	0.209217	0.19061
		4.15	0.209238	0.19066
		4.16	0.20926	0.1907
		4.17	0.209282	0.19075
		4.18	0.209303	0.19079
		4.19	0.209324	0.19084
		4.2	0.209346	0.19088
		4.21	0.209367	0.19093
		4.22	0.209388	0.19097
		4.23	0.209409	0.19102
		4.24	0.20943	0.19106
		4.25	0.209451	0.1911
		4.26	0.209472	0.19115
		4.27	0.209493	0.19119
		4.28	0.209514	0.19124
		4.29	0.209535	0.19128
		4.3	0.209555	0.19132
		4.31	0.209576	0.19137
		4.32	0.209596	0.19141
		4.33	0.209617	0.19145
		4.34	0.209637	0.1915
		4.35	0.209658	0.19154
		4.36	0.209678	0.19158
		4.37	0.209698	0.19163
		4.38	0.209718	0.19167
		4.39	0.209738	0.19171
		4.4	0.209758	0.19175
		4.41	0.209778	0.1918
		4.42	0.209798	0.19184
		4.43	0.209817	0.19188
		4.44	0.209837	0.19192
		4.45	0.209857	0.19197
		4.46	0.209876	0.19201
		4.47	0.209896	0.19205
		4.48	0.209915	0.19209
		4.49	0.209934	0.19214
		4.5	0.209954	0.19218
		4.51	0.209973	0.19222
		4.52	0.209993	0.19226
		4.53	0.210012	0.1923
		4.54	0.210032	0.19234
		4.55	0.210051	0.19238
		4.56	0.21007	0.19243
		4.57	0.21009	0.19247
		4.58	0.210109	0.19251
		4.59	0.210128	0.19255
		4.6	0.210147	0.19259
		4.61	0.210166	0.19263
		4.62	0.210185	0.19267
		4.63	0.210204	0.19271
		4.64	0.210223	0.19275
		4.65	0.210242	0.19279
		4.66	0.21026	0.19283
		4.67	0.210279	0.19287
		4.68	0.210298	0.19291
		4.69	0.210316	0.19295
		4.7	0.210335	0.19299
		4.71	0.210353	0.19303
		4.72	0.210371	0.19307
		4.73	0.21039	0.19311
		4.74	0.210408	0.19315
		4.75	0.210426	0.19319
		4.76	0.210445	0.19323
		4.77	0.210463	0.19327
		4.78	0.210481	0.1933
		4.79	0.210499	0.19334
		4.8	0.210517	0.19338
		4.81	0.210535	0.19342
		4.82	0.210552	0.19346
		4.83	0.21057	0.1935
		4.84	0.210588	0.19354
		4.85	0.210606	0.19357
		4.86	0.210623	0.19361
		4.87	0.210641	0.19365
		4.88	0.210658	0.19369
		4.89	0.210676	0.19373
		4.9	0.210693	0.19376
		4.91	0.210711	0.1938
		4.92	0.210728	0.19384
		4.93	0.210745	0.19388
		4.94	0.210762	0.19392
		4.95	0.210779	0.19395
		4.96	0.210796	0.19399
		4.97	0.210813	0.19403
		4.98	0.21083	0.19407
		4.99	0.210847	0.1941
		5	0.210864	0.19414

## Sheet: Fig.2h,i,j,k,l,m
Fig.2h			Gyroid	Lattice	μm
		Total network length-1	20401	11996
		Total network length-2	17789	14055
		Total network length-3	21484	12432
Fig.2i			Gyroid	Lattice
		Number of segments-1	270	115
		Number of segments-2	294	141
		Number of segments-3	373	160
Fig.2j			Gyroid	Lattice
		Number of junctions-1	207	98
		Number of junctions-2	224	118
		Number of junctions-3	281	126
Fig.2k
Fig.2l			Gyroid	Lattice
		CD31 relative protein expression-1	2.3163	0.8487
		CD31 relative protein expression-2	2.07393	1.48184
		CD31 relative protein expression-3	1.65885	0.66946
Fig.2m			Gyroid	Lattice
		CD31 Relative mRNA expression-1	1.77685	0.58971
		CD31 Relative mRNA expression-2	3.02108	1
		CD31 Relative mRNA expression-3	2.79696	1.69576

## Sheet: Fig.3d,e,h,i,j,k,l
Fig.3d			Hyperboloidal	Planar
		Cell aspect ratio-1	6.51208	2.55139
		Cell aspect ratio-2	5.10423	1.81157
		Cell aspect ratio-3	7.90174	2.55444
		Cell aspect ratio-4	6.4782	2.72814
		Cell aspect ratio-5	7.56001	1.48621
		Cell aspect ratio-6	3.46745	3.22803
		Cell aspect ratio-7	4.41895	2.00714
		Cell aspect ratio-8	4.72424	2.25744
		Cell aspect ratio-9	5.88815	3.72128
		Cell aspect ratio-10	3.5321	2.01684
		Cell aspect ratio-11	5.47332	3.41625
		Cell aspect ratio-12	4.98011	1.47182
		Cell aspect ratio-13	3.97687	2.10338
		Cell aspect ratio-14	7.07045	2.68249
		Cell aspect ratio-15	6.99456	2.3641
		Cell aspect ratio-16	4.96696	2.92922
		Cell aspect ratio-17	5.59326	2.19866
		Cell aspect ratio-18	5.03838	2.11137
		Cell aspect ratio-19	6.73147	1.99711
		Cell aspect ratio-20	5.68165	2.85671
		Cell aspect ratio-21	6.45899	3.68498
		Cell aspect ratio-22	3.6183	1.77639
		Cell aspect ratio-23	3.79889	2.80572
		Cell aspect ratio-24	3.47941	2.3985
		Cell aspect ratio-25	5.53818	2.13743
		Cell aspect ratio-26	3.47706	2.70201
		Cell aspect ratio-27	4.31346	1.93007
		Cell aspect ratio-28	6.34751	2.39952
		Cell aspect ratio-29	4.65899	2.6238
		Cell aspect ratio-30	5.19553	1.71811
Fig.3e			Hyperboloidal	Planar
		Relative CD31 intensity-1	3.51358	1.12377
		Relative CD31 intensity-2	2.75405	0.8978
		Relative CD31 intensity-3	3.27225	0.97843
Fig.3h			Hyperboloidal	Planar
		Relative Integrin β1 intensity-1	1.24807	1.04481
		Relative Integrin β1 intensity-2	1.30326	0.98182
		Relative Integrin β1 intensity-3	1.30908	0.97337
Fig.3i			Hyperboloidal	Planar
		Relative YAP intensity-1	1.84135	0.80114
		Relative YAP intensity-2	1.81803	1.2783
		Relative YAP intensity-3	2.23285	0.92056
Fig.3j
Fig.3k			Hyperboloidal	Planar
		Integrin β1 relative protein expression-1	1.28478	0.90266
		Integrin β1 relative protein expression-2	1.38864	1.10225
		Integrin β1 relative protein expression-3	1.63625	0.99508
Fig.3l			Hyperboloidal	Planar
		p-YAP relative protein expression-1	0.6934	0.91318
		p-YAP relative protein expression-2	0.8071	0.97701
		p-YAP relative protein expression-3	0.67607	1.10981

## Sheet: Fig.4b,c,e,f,g,i
Fig.4b			Gyroid				Lattice				%
			day1	day5	day10	day14	day1	day5	day10	day14
		Cell viability-1	99.2439	91.613	96.5876	96.5464	99.0132	92.2091	86.9501	82.6786
		Cell viability-2	93.5615	98.5192	93.9607	98.1656	97.5017	91.7884	91.3216	87.9674
		Cell viability-3	96.4933	96.1256	98.675	96.4196	94.7801	86.7454	82.6906	80.9895
Fig.4c			Gyroid				Lattice				μg
			day1	day5	day10	day14	day1	day5	day10	day14
		Weight of dsDNA-1	27	28.7	49.3	66.4	28.4	30	41.2	47.2
		Weight of dsDNA-2	34	36.5	45	61	28.8	34.3	37	52.8
		Weight of dsDNA-3	31.1	33	46.3	59	30.9	31.4	39.8	54
Fig.4e			Gyroid	Lattice	%
		Hypoxic cells ratio-1	4.57893	22.0927
		Hypoxic cells ratio-2	7.5179	16.5068
		Hypoxic cells ratio-3	6.24111	17.9912
Fig.4f
Fig.4g			Gyroid	Lattice
		HIF-1α relative protein expression-1	4.57893	22.0927
		HIF-1α relative protein expression-2	7.5179	16.5068
		HIF-1α relative protein expression-3	6.24111	17.9912
Fig.4i			Gyroid				Lattice
			HUVEC		HepG2		HUVEC		HepG2
			day0	day7	day0	day7	day0	day7	day0	day7
		Relative intensity-1	0.92045	1.09091	0.9255	1.18338	0.83721	0.69767	0.93652	0.99272
		Relative intensity-2	0.95455	1.24091	1.01719	1.25788	1.04651	0.75035	0.97086	1.00208
		Relative intensity-3	1.1251	1.43182	1.05731	1.43295	1.11628	0.84767	1.09261	1.08012

## Sheet: Fig.5b,d,e,f,g
Fig.5b			Gyroid	Lattice	μm
		Average diameter-1	80.923	29.744
		Average diameter-2	80.411	17.901
		Average diameter-3	78.145	20.501
		Average diameter-4	86.629	38.442
		Average diameter-5	72.209	27.351
		Average diameter-6	97.581	22.69
Fig.5d			Gyroid				Lattice				ng/mL
			day4	day7	day10	day14	day4	day7	day10	day14
		Albumin concentration-1	10.9516	30.1611	153.403	193.326	7.5379	11.9352	28.5989	151.841
		Albumin concentration-2	9.38942	48.6763	121.927	163.123	5.91782	13.7868	14.7704	112.843
		Albumin concentration-3	8.1165	30.4504	88.0211	127.597	7.19074	11.2988	20.3828	102.486
Fig.5e			Gyroid				Lattice
			ALB		AFP		ALB		AFP
			day7	day14	day7	day14	day7	day14	day7	day14
		Relative mRNA expression-1	1.15713	6.16583	1.01876	2.98954	0.99207	0.99541	1.03293	1.04099
		Relative mRNA expression-2	1.16072	7.43362	0.97848	2.89239	0.99251	1.07351	1.06012	0.9382
		Relative mRNA expression-3	1.22391	6.59289	1.04829	3.15152	1.0156	0.93582	0.91322	1.0239
Fig.5f
Fig.5g			Gyroid		Lattice
			Albumin	MRP2	Albumin	MRP2
		Relative protein expression-1	1.24807	1.84135	1.04481	0.80114
		Relative protein expression-2	1.30326	1.81803	0.98182	1.2783
		Relative protein expression-3	1.30908	2.23285	0.97337	0.92056

## Sheet: Fig.6b,d,e,g,h,i,j
Fig.6b			Tumor volume(mm^3)
		days	Gyroid	Error bar(∓)	Lattice	Error bar(∓)
		12	62.3135	9.13944	0	0
		14	100.492	10.7415	0	0
		16	180.275	17.8104	53.958	0
		18	315.762	27.4192	67.5	1.25
		20	687.53	108.114	158.322	62.2575
		22	1278.99	138.32	278.606	158.242
		24	1642.35	41.7061	433.722	271.691
Fig.6d			Gyroid	Lattice	mm^3
		Tumor volume-1	1697.56	176.4
		Tumor volume-2	1577.38	683.65
		Tumor volume-3	1673.31	148.838
		Tumor volume-4	1642.8	726
		Tumor volume-5	1620.67	0
Fig.6e			Body weight(mm^3)
		days	Gyroid	Error bar(∓)	Lattice	Error bar(∓)
		12	26.3	0.45166	27.24	0.78384
		14	26.66	0.47159	27.56	0.72277
		16	26.94	0.4128	27.94	0.69742
		18	27.64	0.42708	28.24	0.44989
		20	27.7	0.70427	28.1	0.6261
		22	27.32	0.70824	28.34	0.54626
		24	27.12	0.76785	28.54	0.78892
Fig.6g			Gyroid	Lattice	%
		Perfusable vessel/total vessel-1	51.4286	45.4545
		Perfusable vessel/total vessel-2	71.4286	42.8571
		Perfusable vessel/total vessel-3	54.5455	40
		Perfusable vessel/total vessel-4	50	45.4545
		Perfusable vessel/total vessel-5	60	46.6667
		Perfusable vessel/total vessel-6	50	54.5455
		Perfusable vessel/total vessel-7	75.8621	41.6667
		Perfusable vessel/total vessel-8	52.3809	43.75
Fig.6h			Gyroid	Lattice
		Number of vessel-1	18	5
		Number of vessel-2	20	6
		Number of vessel-3	18	4
		Number of vessel-4	14	5
		Number of vessel-5	18	7
		Number of vessel-6	11	6
		Number of vessel-7	22	5
		Number of vessel-8	11	7
Fig.6i			Gyroid	Lattice	μm^2
		Vessel area-1	555.414	475.385
		Vessel area-2	1927.75	571.186
		Vessel area-3	1341.12	351.686
		Vessel area-4	1162.86	339.124
		Vessel area-5	2197.62	118.67
		Vessel area-6	1126.46	340.275
		Vessel area-7	941.821	205.523
		Vessel area-8	1482.78	901.871
Fig.6j			Gyroid	Lattice	μm
		Vessel diameter-1	13.7969	17.598
		Vessel diameter-2	24.9505	16.669
		Vessel diameter-3	18.7102	16.424
		Vessel diameter-4	25.244	16.3908
		Vessel diameter-5	24.8812	9.149
		Vessel diameter-6	23.0446	19.2117
		Vessel diameter-7	21.1297	10.3638
		Vessel diameter-8	25.1017	16.363

## Sheet: Fig.S2
Fig.S2			10% GelMA	kPa
		Compressinal modulus-1	14.46
		Compressinal modulus-2	12.635
		Compressinal modulus-3	13.521

## Sheet: Fig.S3b,d
Fig.S3b		5mm	6mm	7mm	kPa
	Elastic modulus-1	10.6375	4.15	-
	Elastic modulus-2	14.6163	4.97	-
	Elastic modulus-3	10.8872	5.23	-
Fig.S3d		3×3	4×4	5×5	kPa
	Elastic modulus-1	10.6375	13.93	11.32
	Elastic modulus-2	14.6163	11.66	12.64
	Elastic modulus-3	10.8872	13.51	11.59

## Sheet: Fig.S3f
Fig.S3f		Average oxygen concentration of the scaffold (mol/m^3)			mol/m^3
	Time(s)	3×3	4×4	5×5
	0	0	0	0
	0.6	0.10195	0.09562	0.09325
	1.2	0.11012	0.10491	0.10266
	1.8	0.11405	0.10952	0.10753
	2.4	0.11698	0.11307	0.11148
	3	0.11938	0.11595	0.11488
	3.6	0.12156	0.11844	0.11783
	4.2	0.1235	0.12066	0.12041
	4.8	0.12524	0.12266	0.1227
	5.4	0.12691	0.12446	0.12471
	6	0.12846	0.12614	0.12651
	6.6	0.12992	0.12769	0.12813
	7.2	0.13129	0.1291	0.12959
	7.8	0.13257	0.13044	0.13092
	8.4	0.13378	0.13166	0.13213
	9	0.13492	0.13278	0.13326
	9.6	0.13603	0.13385	0.1343
	10.2	0.13707	0.13484	0.13525
	10.8	0.13806	0.13576	0.13613
	11.4	0.13899	0.13664	0.13696
	12	0.13986	0.13747	0.13772
	12.6	0.14073	0.13824	0.13841
	13.2	0.14155	0.139	0.13908
	13.8	0.14233	0.13972	0.13971
	14.4	0.14306	0.1404	0.14028
	15	0.14376	0.14105	0.14083
	15.6	0.14442	0.14167	0.14135
	16.2	0.14508	0.14225	0.14185
	16.8	0.14571	0.14282	0.14231
	17.4	0.14631	0.14336	0.14276
	18	0.14688	0.14388	0.14319
	18.6	0.14743	0.14438	0.1436
	19.2	0.14796	0.14485	0.144
	19.8	0.14848	0.14529	0.14439
	20.4	0.14899	0.14573	0.14477
	21	0.14947	0.14615	0.14514
	21.6	0.14994	0.14656	0.14549
	22.2	0.15038	0.14696	0.14584
	22.8	0.15082	0.14733	0.14616
	23.4	0.15125	0.14769	0.14649
	24	0.15167	0.14805	0.14681
	24.6	0.15207	0.1484	0.14712
	25.2	0.15246	0.14874	0.14742
	25.8	0.15284	0.14906	0.14771
	26.4	0.15321	0.14938	0.14799
	27	0.15358	0.14969	0.14826
	27.6	0.15395	0.14999	0.14854
	28.2	0.1543	0.15029	0.14881
	28.8	0.15464	0.15059	0.14908
	29.4	0.15498	0.15088	0.14935
	30	0.1553	0.15117	0.14961
	30.6	0.15562	0.15145	0.14987
	31.2	0.15593	0.15172	0.15013
	31.8	0.15623	0.15199	0.15037
	32.4	0.15652	0.15225	0.15062
	33	0.15682	0.1525	0.15086
	33.6	0.15711	0.15275	0.15109
	34.2	0.15739	0.15299	0.15133
	34.8	0.15767	0.15323	0.15155
	35.4	0.15794	0.15348	0.15177
	36	0.1582	0.15371	0.152
	36.6	0.15846	0.15395	0.15222
	37.2	0.15871	0.15418	0.15245
	37.8	0.15895	0.1544	0.15267
	38.4	0.15919	0.15462	0.15288
	39	0.15942	0.15484	0.15309
	39.6	0.15965	0.15505	0.1533
	40.2	0.15989	0.15526	0.15351
	40.8	0.16011	0.15546	0.15371
	41.4	0.16034	0.15566	0.15392
	42	0.16056	0.15586	0.15411
	42.6	0.16078	0.15606	0.15431
	43.2	0.16099	0.15626	0.1545
	43.8	0.16119	0.15645	0.15469
	44.4	0.1614	0.15665	0.15488
	45	0.1616	0.15684	0.15507
	45.6	0.16179	0.15703	0.15526
	46.2	0.16198	0.15722	0.15545
	46.8	0.16218	0.1574	0.15564
	47.4	0.16238	0.15758	0.15583
	48	0.16257	0.15776	0.15601
	48.6	0.16276	0.15793	0.15619
	49.2	0.16295	0.15811	0.15638
	49.8	0.16314	0.15828	0.15655
	50.4	0.16332	0.15846	0.15673
	51	0.16351	0.15863	0.15691
	51.6	0.16369	0.15881	0.15708
	52.2	0.16386	0.15898	0.15725
	52.8	0.16404	0.15915	0.15743
	53.4	0.16421	0.15931	0.1576
	54	0.16439	0.15948	0.15777
	54.6	0.16455	0.15964	0.15794
	55.2	0.16472	0.15981	0.15811
	55.8	0.16489	0.15997	0.15828
	56.4	0.16505	0.16013	0.15845
	57	0.16521	0.16029	0.15862
	57.6	0.16537	0.16045	0.15878
	58.2	0.16552	0.16061	0.15895
	58.8	0.16568	0.16076	0.15911
	59.4	0.16583	0.16092	0.15927
	60	0.16598	0.16108	0.15943
	60.6	0.16613	0.16124	0.15959
	61.2	0.16629	0.16139	0.15975
	61.8	0.16644	0.16155	0.15991
	62.4	0.16659	0.1617	0.16007
	63	0.16674	0.16185	0.16023
	63.6	0.16688	0.162	0.16039
	64.2	0.16703	0.16215	0.16055
	64.8	0.16717	0.1623	0.1607
	65.4	0.16732	0.16245	0.16086
	66	0.16746	0.1626	0.16101
	66.6	0.1676	0.16274	0.16117
	67.2	0.16773	0.16289	0.16132
	67.8	0.16787	0.16303	0.16147
	68.4	0.168	0.16318	0.16162
	69	0.16814	0.16332	0.16177
	69.6	0.16827	0.16346	0.16192
	70.2	0.1684	0.1636	0.16207
	70.8	0.16853	0.16374	0.16222
	71.4	0.16865	0.16388	0.16237
	72	0.16878	0.16402	0.16252
	72.6	0.1689	0.16416	0.16266
	73.2	0.16902	0.1643	0.16281
	73.8	0.16915	0.16444	0.16295
	74.4	0.16927	0.16458	0.16309
	75	0.1694	0.16471	0.16324
	75.6	0.16952	0.16485	0.16338
	76.2	0.16965	0.16498	0.16352
	76.8	0.16977	0.16512	0.16366
	77.4	0.16989	0.16525	0.1638
	78	0.17001	0.16538	0.16394
	78.6	0.17013	0.16551	0.16408
	79.2	0.17025	0.16565	0.16422
	79.8	0.17037	0.16578	0.16436
	80.4	0.17049	0.1659	0.1645
	81	0.17061	0.16603	0.16463
	81.6	0.17072	0.16616	0.16477
	82.2	0.17084	0.16629	0.1649
	82.8	0.17095	0.16641	0.16504
	83.4	0.17106	0.16654	0.16517
	84	0.17118	0.16667	0.16531
	84.6	0.17129	0.16679	0.16544
	85.2	0.1714	0.16691	0.16557
	85.8	0.17151	0.16704	0.1657
	86.4	0.17161	0.16716	0.16583
	87	0.17172	0.16728	0.16596
	87.6	0.17183	0.16741	0.16609
	88.2	0.17194	0.16753	0.16622
	88.8	0.17205	0.16765	0.16635
	89.4	0.17216	0.16778	0.16648
	90	0.17227	0.1679	0.1666
	90.6	0.17238	0.16802	0.16673
	91.2	0.17249	0.16814	0.16685
	91.8	0.1726	0.16826	0.16698
	92.4	0.17271	0.16838	0.1671
	93	0.17281	0.1685	0.16723
	93.6	0.17292	0.16862	0.16735
	94.2	0.17303	0.16874	0.16747
	94.8	0.17313	0.16886	0.16759
	95.4	0.17324	0.16898	0.16772
	96	0.17334	0.16909	0.16784
	96.6	0.17345	0.16921	0.16796
	97.2	0.17355	0.16933	0.16809
	97.8	0.17365	0.16944	0.16821
	98.4	0.17376	0.16956	0.16833
	99	0.17386	0.16967	0.16845
	99.6	0.17396	0.16978	0.16857
	100.2	0.17406	0.1699	0.16869
	100.8	0.17416	0.17001	0.16881
	101.4	0.17426	0.17012	0.16893
	102	0.17436	0.17024	0.16904
	102.6	0.17446	0.17035	0.16916
	103.2	0.17456	0.17046	0.16928
	103.8	0.17466	0.17057	0.1694
	104.4	0.17476	0.17068	0.16951
	105	0.17486	0.17079	0.16963
	105.6	0.17495	0.1709	0.16974
	106.2	0.17505	0.17101	0.16986
	106.8	0.17515	0.17111	0.16997
	107.4	0.17524	0.17122	0.17009
	108	0.17534	0.17133	0.1702
	108.6	0.17543	0.17144	0.17031
	109.2	0.17553	0.17154	0.17042
	109.8	0.17562	0.17165	0.17054
	110.4	0.17571	0.17175	0.17065
	111	0.17581	0.17186	0.17076
	111.6	0.1759	0.17196	0.17087
	112.2	0.17599	0.17206	0.17098
	112.8	0.17608	0.17217	0.17109
	113.4	0.17617	0.17227	0.1712
	114	0.17626	0.17237	0.1713
	114.6	0.17635	0.17247	0.17141
	115.2	0.17645	0.17258	0.17152
	115.8	0.17654	0.17268	0.17163
	116.4	0.17663	0.17278	0.17173
	117	0.17672	0.17288	0.17184
	117.6	0.17681	0.17298	0.17194
	118.2	0.1769	0.17309	0.17205
	118.8	0.17699	0.17319	0.17215
	119.4	0.17708	0.17329	0.17226
	120	0.17717	0.17339	0.17236
	120.6	0.17725	0.17349	0.17246
	121.2	0.17734	0.17359	0.17257
	121.8	0.17743	0.17368	0.17267
	122.4	0.17752	0.17378	0.17277
	123	0.1776	0.17388	0.17287
	123.6	0.17769	0.17398	0.17297
	124.2	0.17778	0.17408	0.17307
	124.8	0.17786	0.17417	0.17317
	125.4	0.17795	0.17427	0.17328
	126	0.17803	0.17437	0.17338
	126.6	0.17812	0.17446	0.17348
	127.2	0.1782	0.17456	0.17358
	127.8	0.17829	0.17465	0.17368
	128.4	0.17837	0.17475	0.17378
	129	0.17845	0.17484	0.17388
	129.6	0.17853	0.17493	0.17398
	130.2	0.17862	0.17503	0.17407
	130.8	0.1787	0.17512	0.17417
	131.4	0.17878	0.17521	0.17427
	132	0.17886	0.1753	0.17437
	132.6	0.17894	0.1754	0.17446
	133.2	0.17902	0.17549	0.17456
	133.8	0.1791	0.17558	0.17466
	134.4	0.17918	0.17567	0.17475
	135	0.17926	0.17576	0.17485
	135.6	0.17934	0.17585	0.17494
	136.2	0.17942	0.17594	0.17504
	136.8	0.1795	0.17603	0.17513
	137.4	0.17957	0.17611	0.17523
	138	0.17965	0.1762	0.17532
	138.6	0.17973	0.17629	0.17541
	139.2	0.17981	0.17638	0.1755
	139.8	0.17988	0.17646	0.1756
	140.4	0.17996	0.17655	0.17569
	141	0.18003	0.17664	0.17578
	141.6	0.18011	0.17672	0.17587
	142.2	0.18018	0.17681	0.17596
	142.8	0.18026	0.17689	0.17605
	143.4	0.18034	0.17697	0.17614
	144	0.18041	0.17706	0.17623
	144.6	0.18049	0.17714	0.17632
	145.2	0.18057	0.17723	0.17641
	145.8	0.18064	0.17731	0.1765
	146.4	0.18072	0.1774	0.17658
	147	0.18079	0.17748	0.17667
	147.6	0.18087	0.17757	0.17676
	148.2	0.18094	0.17765	0.17685
	148.8	0.18102	0.17774	0.17693
	149.4	0.18109	0.17782	0.17702
	150	0.18116	0.1779	0.1771
	150.6	0.18124	0.17799	0.17719
	151.2	0.18131	0.17807	0.17727
	151.8	0.18138	0.17815	0.17736
	152.4	0.18146	0.17823	0.17744
	153	0.18153	0.17831	0.17752
	153.6	0.1816	0.1784	0.17761
	154.2	0.18167	0.17848	0.17769
	154.8	0.18175	0.17856	0.17778
	155.4	0.18182	0.17864	0.17786
	156	0.18189	0.17872	0.17794
	156.6	0.18196	0.1788	0.17803
	157.2	0.18203	0.17888	0.17811
	157.8	0.1821	0.17896	0.17819
	158.4	0.18217	0.17904	0.17828
	159	0.18224	0.17912	0.17836
	159.6	0.18231	0.1792	0.17844
	160.2	0.18238	0.17927	0.17853
	160.8	0.18245	0.17935	0.17861
	161.4	0.18252	0.17943	0.17869
	162	0.18258	0.17951	0.17877
	162.6	0.18265	0.17958	0.17885
	163.2	0.18272	0.17966	0.17893
	163.8	0.18279	0.17974	0.17901
	164.4	0.18286	0.17981	0.17909
	165	0.18292	0.17989	0.17917
	165.6	0.18299	0.17996	0.17925
	166.2	0.18306	0.18004	0.17933
	166.8	0.18312	0.18011	0.17941
	167.4	0.18319	0.18019	0.17949
	168	0.18325	0.18026	0.17957
	168.6	0.18332	0.18034	0.17964
	169.2	0.18339	0.18041	0.17972
	169.8	0.18345	0.18048	0.1798
	170.4	0.18352	0.18056	0.17988
	171	0.18358	0.18063	0.17995
	171.6	0.18364	0.1807	0.18003
	172.2	0.18371	0.18078	0.18011
	172.8	0.18377	0.18085	0.18018
	173.4	0.18384	0.18092	0.18026
	174	0.1839	0.18099	0.18033
	174.6	0.18397	0.18106	0.18041
	175.2	0.18403	0.18113	0.18048
	175.8	0.1841	0.18121	0.18056
	176.4	0.18416	0.18128	0.18063
	177	0.18423	0.18135	0.18071
	177.6	0.18429	0.18142	0.18078
	178.2	0.18435	0.18149	0.18085
	178.8	0.18442	0.18156	0.18093
	179.4	0.18448	0.18163	0.181
	180	0.18454	0.18171	0.18107
	180.6	0.1846	0.18178	0.18114
	181.2	0.18467	0.18185	0.18121
	181.8	0.18473	0.18192	0.18129
	182.4	0.18479	0.18199	0.18136
	183	0.18485	0.18206	0.18143
	183.6	0.18491	0.18212	0.1815
	184.2	0.18498	0.18219	0.18157
	184.8	0.18504	0.18226	0.18164
	185.4	0.1851	0.18233	0.18171
	186	0.18516	0.1824	0.18178
	186.6	0.18522	0.18247	0.18185
	187.2	0.18528	0.18254	0.18192
	187.8	0.18534	0.1826	0.182
	188.4	0.1854	0.18267	0.18207
	189	0.18546	0.18274	0.18214
	189.6	0.18552	0.18281	0.18221
	190.2	0.18558	0.18287	0.18228
	190.8	0.18564	0.18294	0.18235
	191.4	0.1857	0.183	0.18241
	192	0.18576	0.18307	0.18248
	192.6	0.18581	0.18314	0.18255
	193.2	0.18587	0.1832	0.18262
	193.8	0.18593	0.18327	0.18269
	194.4	0.18599	0.18333	0.18276
	195	0.18605	0.1834	0.18283
	195.6	0.1861	0.18346	0.18289
	196.2	0.18616	0.18353	0.18296
	196.8	0.18622	0.18359	0.18303
	197.4	0.18627	0.18366	0.18309
	198	0.18633	0.18372	0.18316
	198.6	0.18639	0.18378	0.18323
	199.2	0.18644	0.18385	0.18329
	199.8	0.1865	0.18391	0.18336
	200.4	0.18656	0.18397	0.18343
	201	0.18661	0.18403	0.18349
	201.6	0.18667	0.1841	0.18356
	202.2	0.18672	0.18416	0.18362
	202.8	0.18678	0.18422	0.18369
	203.4	0.18684	0.18428	0.18375
	204	0.18689	0.18434	0.18382
	204.6	0.18695	0.18441	0.18388
	205.2	0.187	0.18447	0.18394
	205.8	0.18706	0.18453	0.18401
	206.4	0.18711	0.18459	0.18407
	207	0.18717	0.18465	0.18413
	207.6	0.18722	0.18472	0.1842
	208.2	0.18728	0.18478	0.18426
	208.8	0.18733	0.18484	0.18432
	209.4	0.18739	0.1849	0.18439
	210	0.18744	0.18496	0.18445
	210.6	0.18749	0.18502	0.18451
	211.2	0.18755	0.18508	0.18457
	211.8	0.1876	0.18514	0.18463
	212.4	0.18766	0.1852	0.18469
	213	0.18771	0.18526	0.18475
	213.6	0.18776	0.18532	0.18482
	214.2	0.18782	0.18538	0.18488
	214.8	0.18787	0.18544	0.18494
	215.4	0.18792	0.1855	0.185
	216	0.18797	0.18556	0.18506
	216.6	0.18803	0.18562	0.18512
	217.2	0.18808	0.18568	0.18518
	217.8	0.18813	0.18573	0.18524
	218.4	0.18818	0.18579	0.1853
	219	0.18824	0.18585	0.18536
	219.6	0.18829	0.18591	0.18542
	220.2	0.18834	0.18597	0.18548
	220.8	0.18839	0.18602	0.18554
	221.4	0.18844	0.18608	0.1856
	222	0.18849	0.18614	0.18566
	222.6	0.18854	0.18619	0.18572
	223.2	0.18859	0.18625	0.18578
	223.8	0.18864	0.18631	0.18584
	224.4	0.18869	0.18636	0.1859
	225	0.18875	0.18642	0.18596
	225.6	0.1888	0.18648	0.18601
	226.2	0.18885	0.18653	0.18607
	226.8	0.18889	0.18659	0.18613
	227.4	0.18894	0.18664	0.18619
	228	0.18899	0.1867	0.18625
	228.6	0.18904	0.18675	0.1863
	229.2	0.18909	0.18681	0.18636
	229.8	0.18914	0.18686	0.18642
	230.4	0.18919	0.18692	0.18647
	231	0.18924	0.18697	0.18653
	231.6	0.18929	0.18703	0.18659
	232.2	0.18934	0.18708	0.18664
	232.8	0.18938	0.18714	0.1867
	233.4	0.18943	0.18719	0.18676
	234	0.18948	0.18724	0.18681
	234.6	0.18953	0.1873	0.18687
	235.2	0.18958	0.18735	0.18692
	235.8	0.18963	0.1874	0.18698
	236.4	0.18968	0.18746	0.18703
	237	0.18972	0.18751	0.18709
	237.6	0.18977	0.18757	0.18714
	238.2	0.18982	0.18762	0.1872
	238.8	0.18987	0.18767	0.18725
	239.4	0.18991	0.18772	0.18731
	240	0.18996	0.18778	0.18736
	240.6	0.19001	0.18783	0.18741
	241.2	0.19006	0.18788	0.18747
	241.8	0.1901	0.18794	0.18752
	242.4	0.19015	0.18799	0.18757
	243	0.1902	0.18804	0.18763
	243.6	0.19024	0.18809	0.18768
	244.2	0.19029	0.18814	0.18773
	244.8	0.19034	0.1882	0.18779
	245.4	0.19038	0.18825	0.18784
	246	0.19043	0.1883	0.18789
	246.6	0.19047	0.18835	0.18795
	247.2	0.19052	0.1884	0.188
	247.8	0.19057	0.18845	0.18805
	248.4	0.19061	0.1885	0.1881
	249	0.19066	0.18855	0.18816
	249.6	0.1907	0.1886	0.18821
	250.2	0.19075	0.18866	0.18826
	250.8	0.19079	0.18871	0.18831
	251.4	0.19084	0.18876	0.18837
	252	0.19088	0.18881	0.18842
	252.6	0.19093	0.18886	0.18847
	253.2	0.19097	0.1889	0.18852
	253.8	0.19102	0.18895	0.18857
	254.4	0.19106	0.189	0.18862
	255	0.1911	0.18905	0.18867
	255.6	0.19115	0.1891	0.18872
	256.2	0.19119	0.18915	0.18877
	256.8	0.19124	0.1892	0.18883
	257.4	0.19128	0.18925	0.18888
	258	0.19132	0.1893	0.18893
	258.6	0.19137	0.18935	0.18898
	259.2	0.19141	0.18939	0.18903
	259.8	0.19145	0.18944	0.18908
	260.4	0.1915	0.18949	0.18913
	261	0.19154	0.18954	0.18918
	261.6	0.19158	0.18959	0.18922
	262.2	0.19163	0.18963	0.18927
	262.8	0.19167	0.18968	0.18932
	263.4	0.19171	0.18973	0.18937
	264	0.19175	0.18977	0.18942
	264.6	0.1918	0.18982	0.18947
	265.2	0.19184	0.18987	0.18952
	265.8	0.19188	0.18992	0.18957
	266.4	0.19192	0.18996	0.18961
	267	0.19197	0.19001	0.18966
	267.6	0.19201	0.19006	0.18971
	268.2	0.19205	0.1901	0.18976
	268.8	0.19209	0.19015	0.18981
	269.4	0.19214	0.1902	0.18985
	270	0.19218	0.19024	0.1899
	270.6	0.19222	0.19029	0.18995
	271.2	0.19226	0.19034	0.19
	271.8	0.1923	0.19038	0.19004
	272.4	0.19234	0.19043	0.19009
	273	0.19238	0.19047	0.19014
	273.6	0.19243	0.19052	0.19018
	274.2	0.19247	0.19057	0.19023
	274.8	0.19251	0.19061	0.19028
	275.4	0.19255	0.19066	0.19032
	276	0.19259	0.1907	0.19037
	276.6	0.19263	0.19075	0.19042
	277.2	0.19267	0.19079	0.19046
	277.8	0.19271	0.19084	0.19051
	278.4	0.19275	0.19088	0.19055
	279	0.19279	0.19093	0.1906
	279.6	0.19283	0.19097	0.19065
	280.2	0.19287	0.19102	0.19069
	280.8	0.19291	0.19106	0.19074
	281.4	0.19295	0.1911	0.19078
	282	0.19299	0.19115	0.19083
	282.6	0.19303	0.19119	0.19087
	283.2	0.19307	0.19124	0.19092
	283.8	0.19311	0.19128	0.19096
	284.4	0.19315	0.19132	0.19101
	285	0.19319	0.19137	0.19105
	285.6	0.19323	0.19141	0.1911
	286.2	0.19327	0.19145	0.19114
	286.8	0.1933	0.1915	0.19119
	287.4	0.19334	0.19154	0.19123
	288	0.19338	0.19158	0.19128
	288.6	0.19342	0.19163	0.19132
	289.2	0.19346	0.19167	0.19136
	289.8	0.1935	0.19171	0.19141
	290.4	0.19354	0.19175	0.19145
	291	0.19357	0.1918	0.1915
	291.6	0.19361	0.19184	0.19154
	292.2	0.19365	0.19188	0.19158
	292.8	0.19369	0.19192	0.19163
	293.4	0.19373	0.19196	0.19167
	294	0.19376	0.19201	0.19171
	294.6	0.1938	0.19205	0.19176
	295.2	0.19384	0.19209	0.1918
	295.8	0.19388	0.19213	0.19184
	296.4	0.19392	0.19217	0.19188
	297	0.19395	0.19221	0.19193
	297.6	0.19399	0.19226	0.19197
	298.2	0.19403	0.1923	0.19201
	298.8	0.19407	0.19234	0.19205
	299.4	0.1941	0.19238	0.1921
	300	0.19414	0.19242	0.19214

## Sheet: Fig.S7
Fig.S7
		Gyroid	Lattice
	Alignment index-1	0.248	0.039
	Alignment index-2	0.212	0.083
	Alignment index-3	0.259	0.109

[truncated: 5 more sheets: Fig.S10, Fig.S11d, Fig.S13b, Fig.S14, Fig.S19]
